# Supplementary material for: The Intake of Dicarbonyls and Advanced Glycation Endproducts as Part of the Habitual Diet Is Not Associated with Intestinal Inflammation in Inflammatory Bowel Disease and Irritable Bowel Syndrome Patients
Source: Nutrients. 2022 Dec 24;15(1):83. doi: 10.3390/nu15010083 (PMC9824683; doi:10.3390/nu15010083)
Supplement: Supplementary file 1 [file nutrients-15-00083-s001.zip]

Archive with 1 entries (1 files):
- nutrients-2072713-supplementary.pdf
